# Supplementary material for: Starch Properties and Morphology of Eight Floury Endosperm Mutants in Rice
Source: Plants (Basel). 2023 Oct 12;12(20):3541. doi: 10.3390/plants12203541 (PMC10610063; doi:10.3390/plants12203541)
Supplement: Supplementary file 1 [file plants-12-03541-s001.zip]

Archive with 1 entries (1 files):
- plants-2606033-supplementary.pdf
